# Supplementary material for: An Engineered M13 Filamentous Nanoparticle as an Antigen Carrier for a Malignant Melanoma Immunotherapeutic Strategy
Source: Viruses. 2024 Feb 1;16(2):232. doi: 10.3390/v16020232 (PMC10893169; doi:10.3390/v16020232)
Supplement: Supplementary file 1 [file viruses-16-00232-s001.zip]

Archive with 1 entries (1 files):
- viruses-2846109-supplementary.pdf
